# Supplementary material for: A Multiplex PCR Melting-Curve-Analysis-Based Detection Method for the Discrimination of Five Aspergillus Species
Source: J Fungi (Basel). 2023 Aug 11;9(8):842. doi: 10.3390/jof9080842 (PMC10455196; doi:10.3390/jof9080842)
Supplement: Supplementary file 1 [file jof-09-00842-s001.zip]

Archive with 3 entries (3 files):
- Supplementary Figure S1.jpg
- Supplementary Figure S2.jpg
- Supplementary Material S1.pdf
